# Supplementary material for: The effect of antifibrotic agents on acute respiratory failure in COVID-19 patients: a retrospective cohort study from TriNetX US collaborative networks
Source: BMC Pulm Med. 2024 Apr 2;24:160. doi: 10.1186/s12890-024-02947-5 (PMC10986056; doi:10.1186/s12890-024-02947-5)
Supplement: Supplementary file 8 — Supplementary Material 8 [file 12890_2024_2947_MOESM8_ESM.xlsx]

## Sheet: Outcome_1_Result_b_KM_graph
Additional file 8. The raw data for the Kaplan-Meier graph comparing the antifibrotic group and the control group.
Time (Days)	Cohort 1: Survival Probability	Cohort 1: Survival Probability 95 % CI Lower	Cohort 1: Survival Probability 95 % CI Upper	Cohort 2: Survival Probability	Cohort 2: Survival Probability 95 % CI Lower	Cohort 2: Survival Probability 95 % CI Upper
0	1			1
1	1			0.993865	0.957254	0.999134
2	1			0.981519	0.943801	0.994002
3	1			0.981519	0.943801	0.994002
4	0.993976	0.958012	0.999149	0.975145	0.935125	0.9906
5	0.993976			0.943068	0.89342	0.969973
6	0.987952	0.952689	0.996973	0.930149	0.877387	0.960709
7	0.987952			0.923645	0.869424	0.955915
8	0.987952			0.923645	0.869424	0.955915
9	0.987952			0.916952	0.861222	0.950931
11	0.987952			0.916952	0.861222	0.950931
12	0.981928	0.945021	0.994135	0.910057	0.852772	0.945754
13	0.981928			0.895948	0.835622	0.934986
14	0.981928			0.881839	0.818812	0.923948
16	0.975904	0.937076	0.990887	0.860504	0.793848	0.906859
17	0.96988	0.929155	0.987351	0.860504
18	0.96988			0.846281	0.777495	0.89522
19	0.957831	0.913586	0.979671	0.846281
21	0.951807	0.905948	0.975603	0.846281	0.777495	0.89522
22	0.951807			0.824581	0.752809	0.8772
24	0.951807			0.817348	0.744673	0.871113
26	0.945783	0.8984	0.971416	0.802882	0.728525	0.858832
27	0.945783			0.795648	0.720509	0.85264
28	0.93972	0.890863	0.967105	0.795648
29	0.93972			0.795648	0.720509	0.85264
30	0.927595	0.87602	0.958221	0.788349	0.712438	0.846369
31	0.927595			0.788349	0.712438	0.846369
32	0.927595			0.780912	0.704215	0.839968
33	0.927595			0.780912	0.704215	0.839968
36	0.927595			0.773403	0.695934	0.833484
40	0.927595			0.773403	0.695934	0.833484
45	0.927595	0.87602	0.958221	0.758238	0.679287	0.820315
46	0.927595			0.758238	0.679287	0.820315
49	0.921492	0.868632	0.953643	0.758238
50	0.921492			0.750579	0.670917	0.813628
52	0.921492			0.750579	0.670917	0.813628
61	0.921492			0.750579	0.670917	0.813628
62	0.921492	0.868632	0.953643	0.750579
68	0.915349	0.861241	0.948976	0.750579	0.670917	0.813628
69	0.909206	0.853909	0.944248	0.750579	0.670917	0.813628
72	0.909206			0.750579	0.670917	0.813628
76	0.909206			0.742508	0.662029	0.806616
77	0.909206	0.853909	0.944248	0.742508
81	0.909206	0.853909	0.944248	0.742508
83	0.909206			0.734438	0.653188	0.799568
90	0.909206			0.734438	0.653188	0.799568
92	0.902978	0.846499	0.939412	0.734438
93	0.902978	0.846499	0.939412	0.734438
98	0.896708	0.839076	0.934496	0.734438
100	0.896708			0.734438	0.653188	0.799568
103	0.896708			0.734438	0.653188	0.799568
108	0.896708			0.734438	0.653188	0.799568
116	0.896708	0.839076	0.934496	0.734438
117	0.890348	0.83157	0.929475	0.734438
125	0.890348			0.734438	0.653188	0.799568
127	0.883988	0.824117	0.924405	0.734438
143	0.883988			0.734438	0.653188	0.799568
154	0.883988			0.734438	0.653188	0.799568
162	0.877629	0.816713	0.919289	0.725694	0.643475	0.792013
174	0.877629	0.816713	0.919289	0.725694
182	0.877629			0.716951	0.633824	0.784414
183	0.877629			0.716951	0.633824	0.784414
199	0.877629			0.716951	0.633824	0.784414
203	0.877629			0.707989	0.623934	0.77662
208	0.877629	0.816713	0.919289	0.707989
229	0.871176	0.809216	0.914071	0.707989
232	0.871176	0.809216	0.914071	0.707989
246	0.871176	0.809216	0.914071	0.707989
253	0.871176	0.809216	0.914071	0.707989
259	0.871176	0.809216	0.914071	0.707989
261	0.871176			0.707989	0.623934	0.77662
271	0.864525	0.801472	0.908683	0.707989
281	0.864525			0.707989	0.623934	0.77662
290	0.864525			0.707989	0.623934	0.77662
302	0.864525	0.801472	0.908683	0.707989
313	0.864525			0.698674	0.613622	0.768536
317	0.864525	0.801472	0.908683	0.698674
319	0.864525			0.698674	0.613622	0.768536
320	0.864525			0.698674	0.613622	0.768536
321	0.857771	0.793625	0.903185	0.698674
323	0.857771	0.793625	0.903185	0.698674
342	0.850964	0.785751	0.897609	0.698674
346	0.844156	0.777927	0.891993	0.698674
360	0.844156			0.698674	0.613622	0.768536
366	0.844156	0.777927	0.891993	0.698674	0.613622	0.768536
Cohort 1: Antifibrotic group
Cohort 2: Control group
Notes
10 patients in Cohort 1 and 10 patients in Cohort 2 were excluded from results because they had the outcome prior to the time window.
