# Supplementary material for: The effect of antifibrotic agents on acute respiratory failure in COVID-19 patients: a retrospective cohort study from TriNetX US collaborative networks
Source: BMC Pulm Med. 2024 Apr 2;24:160. doi: 10.1186/s12890-024-02947-5 (PMC10986056; doi:10.1186/s12890-024-02947-5)
Supplement: Supplementary file 9 — Supplementary Material 9 [file 12890_2024_2947_MOESM9_ESM.xlsx]

## Sheet: Additional file 9
Additional file 9. The raw data for the Kaplan-Meier graph comparing the nintedanib treatment group and the control group.
Time (Days)	Cohort 1: Survival Probability	Cohort 1: Survival Probability 95 % CI Lower	Cohort 1: Survival Probability 95 % CI Upper	Cohort 2: Survival Probability	Cohort 2: Survival Probability 95 % CI Lower	Cohort 2: Survival Probability 95 % CI Upper
0	1			1
1	1			0.984252	0.938503	0.996038
2	1			0.984252	0.938503	0.996038
3	1			0.976184	0.927976	0.992257
4	1			0.967981	0.916919	0.987865
5	1			0.959708	0.905877	0.983035
6	1			0.951434	0.895057	0.977893
7	1			0.92595	0.862444	0.960791
8	1			0.92595	0.862444	0.960791
9	1			0.92595	0.862444	0.960791
10	1			0.917131	0.851338	0.95457
11	1			0.908312	0.840411	0.948198
12	0.992126	0.945426	0.998887	0.890675	0.818999	0.935074
13	0.992126			0.881587	0.808034	0.928189
14	0.992126			0.881587	0.808034	0.928189
16	0.984252	0.938503	0.996038	0.86322	0.786176	0.913998
17	0.976378	0.928558	0.99232	0.86322
18	0.976378			0.844854	0.764759	0.899443
19	0.96063	0.908005	0.983422	0.844854
20	0.96063			0.844854	0.764759	0.899443
21	0.952756	0.897867	0.978494	0.844854
22	0.952756			0.835467	0.753881	0.891917
23	0.952756			0.826079	0.743098	0.884313
26	0.952756	0.897867	0.978494	0.816692	0.732403	0.876635
27	0.952756			0.807196	0.72163	0.868818
28	0.944816	0.887732	0.973304	0.807196
29	0.944816			0.807196	0.72163	0.868818
30	0.936877	0.877742	0.967923	0.797586	0.710773	0.860858
33	0.936877			0.797586	0.710773	0.860858
39	0.936877			0.797586	0.710773	0.860858
45	0.936877	0.877742	0.967923	0.777893	0.68862	0.844426
49	0.928869	0.867756	0.962343	0.777893
50	0.928869			0.768046	0.677667	0.836112
52	0.928869			0.768046	0.677667	0.836112
61	0.928869			0.758071	0.666609	0.827649
62	0.928869	0.867756	0.962343	0.758071
68	0.920792	0.857772	0.956583	0.758071
69	0.912715	0.847911	0.950696	0.758071
75	0.912715			0.758071	0.666609	0.827649
77	0.912715	0.847911	0.950696	0.758071
85	0.912715			0.747827	0.65525	0.818942
93	0.912715	0.847911	0.950696	0.747827
98	0.904492	0.837911	0.944614	0.747827
100	0.904492			0.747827	0.65525	0.818942
103	0.904492			0.747827	0.65525	0.818942
116	0.904492	0.837911	0.944614	0.747827
117	0.896194	0.827896	0.938381	0.747827
127	0.887896	0.817987	0.932052	0.747827
159	0.887896			0.747827	0.65525	0.818942
162	0.879598	0.808174	0.925633	0.747827
174	0.879598	0.808174	0.925633	0.747827
183	0.879598			0.747827	0.65525	0.818942
203	0.879598			0.736989	0.643136	0.809772
208	0.879598	0.808174	0.925633	0.736989
210	0.879598			0.736989	0.643136	0.809772
229	0.87114	0.798197	0.919035	0.736989
232	0.87114	0.798197	0.919035	0.736989
246	0.87114	0.798197	0.919035	0.736989
259	0.87114	0.798197	0.919035	0.736989
260	0.87114			0.736989	0.643136	0.809772
261	0.87114			0.736989	0.643136	0.809772
264	0.87114			0.736989	0.643136	0.809772
271	0.862429	0.787912	0.912202	0.736989
281	0.862429			0.736989	0.643136	0.809772
302	0.862429	0.787912	0.912202	0.736989
317	0.862429	0.787912	0.912202	0.736989
319	0.862429			0.736989	0.643136	0.809772
321	0.853538	0.777445	0.905178	0.736989
323	0.853538	0.777445	0.905178	0.736989
340	0.853538			0.725102	0.629619	0.799844
342	0.844553	0.766934	0.898017	0.725102
346	0.835569	0.756518	0.890781	0.725102
358	0.835569			0.725102	0.629619	0.799844
360	0.835569			0.725102	0.629619	0.799844
364	0.835569			0.725102	0.629619	0.799844
366	0.835569	0.756518	0.890781	0.725102	0.629619	0.799844
Cohort 1: Nintedanib treatment group
Cohort 2: Control group
Notes
10 patients in Cohort 1 and 10 patients in Cohort 2 were excluded from results because they had the outcome prior to the time window.
