# Supplementary material for: The effect of antifibrotic agents on acute respiratory failure in COVID-19 patients: a retrospective cohort study from TriNetX US collaborative networks
Source: BMC Pulm Med. 2024 Apr 2;24:160. doi: 10.1186/s12890-024-02947-5 (PMC10986056; doi:10.1186/s12890-024-02947-5)
Supplement: Supplementary file 10 — Supplementary Material 10 [file 12890_2024_2947_MOESM10_ESM.xlsx]

## Sheet: Outcome_1_Result_b_KM_graph
Additional file 10. The raw data for the Kaplan-Meier graph comparing the pirfenidone treatment group and the control group.
Time (Days)	Cohort 1: Survival Probability	Cohort 1: Survival Probability 95 % CI Lower	Cohort 1: Survival Probability 95 % CI Upper	Cohort 2: Survival Probability	Cohort 2: Survival Probability 95 % CI Lower	Cohort 2: Survival Probability 95 % CI Upper
0	1			1
1	1			0.967742	0.792314	0.995392
3	1			0.935484	0.76588	0.983463
4	0.967742	0.792314	0.995392	0.935484	0.76588	0.983463
6	0.935484	0.76588	0.983463	0.900836	0.722891	0.96695
13	0.935484			0.900836	0.722891	0.96695
16	0.935484			0.864803	0.678076	0.94714
21	0.935484			0.828769	0.63555	0.925129
26	0.903226	0.72925	0.967721	0.828769
30	0.870968	0.691857	0.949509	0.828769
51	0.870968			0.828769	0.63555	0.925129
54	0.870968			0.828769	0.63555	0.925129
81	0.870968	0.691857	0.949509	0.828769
92	0.837469	0.652534	0.928953	0.828769
116	0.837469	0.652534	0.928953	0.828769
154	0.837469			0.789304	0.58821	0.899882
183	0.837469			0.789304	0.58821	0.899882
253	0.837469	0.652534	0.928953	0.789304
304	0.837469			0.789304	0.58821	0.899882
366	0.837469	0.652534	0.928953	0.789304	0.58821	0.899882
Cohort 1: Pirfenidone treatment group
Cohort 2: Control group
