# Supplementary material for: The effect of antifibrotic agents on acute respiratory failure in COVID-19 patients: a retrospective cohort study from TriNetX US collaborative networks
Source: BMC Pulm Med. 2024 Apr 2;24:160. doi: 10.1186/s12890-024-02947-5 (PMC10986056; doi:10.1186/s12890-024-02947-5)
Supplement: Supplementary file 11 — Supplementary Material 11 [file 12890_2024_2947_MOESM11_ESM.xlsx]

## Sheet: Outcome_1_Result_b_KM_graph
Additional file 11. The raw data for the Kaplan-Meier graph comparing the antifibrotic group (Wuhan period) and the control group.
Time (Days)	Cohort 1: Survival Probability	Cohort 1: Survival Probability 95 % CI Lower	Cohort 1: Survival Probability 95 % CI Upper	Cohort 2: Survival Probability	Cohort 2: Survival Probability 95 % CI Lower	Cohort 2: Survival Probability 95 % CI Upper
0	1			1
1	1			0.988764	0.922916	0.99841
2	1			0.988764	0.922916	0.99841
4	0.988636	0.92207	0.998391	0.977132	0.911617	0.994233
5	0.988636			0.965499	0.89682	0.988744
6	0.977273	0.912174	0.994267	0.941362	0.864763	0.975182
7	0.977273			0.941362	0.864763	0.975182
8	0.977273			0.941362	0.864763	0.975182
9	0.977273			0.941362	0.864763	0.975182
10	0.977273			0.941362	0.864763	0.975182
13	0.977273			0.927518	0.845337	0.966866
14	0.977273			0.913465	0.826386	0.95795
16	0.977273			0.899411	0.80814	0.948607
17	0.977273			0.885358	0.79042	0.938907
18	0.977273			0.871078	0.772705	0.928783
19	0.977273			0.856798	0.75537	0.918381
21	0.977273			0.828238	0.721614	0.896862
22	0.977273			0.828238	0.721614	0.896862
23	0.977273			0.813708	0.704716	0.885644
24	0.977273			0.784647	0.671616	0.862642
25	0.977273			0.784647	0.671616	0.862642
26	0.965909	0.898031	0.988876	0.784647	0.671616	0.862642
31	0.965909			0.784647	0.671616	0.862642
45	0.965909	0.898031	0.988876	0.784647
46	0.965909			0.769261	0.65407	0.850364
47	0.965909			0.769261	0.65407	0.850364
54	0.965909			0.769261	0.65407	0.850364
57	0.965909			0.769261	0.65407	0.850364
58	0.965909			0.752894	0.635268	0.837312
62	0.965909	0.898031	0.988876	0.752894
68	0.954272	0.882723	0.98259	0.752894
69	0.942634	0.867637	0.975718	0.752894
70	0.942634			0.736527	0.616771	0.824054
116	0.942634	0.867637	0.975718	0.736527
117	0.930851	0.852507	0.968335	0.736527
127	0.919068	0.837672	0.960587	0.736527
174	0.919068	0.837672	0.960587	0.736527
237	0.919068			0.72016	0.59855	0.810604
271	0.907132	0.822805	0.952459	0.72016
283	0.907132			0.72016	0.59855	0.810604
286	0.907132			0.72016	0.59855	0.810604
339	0.907132			0.72016	0.59855	0.810604
342	0.895196	0.808191	0.944068	0.72016
348	0.895196			0.72016	0.59855	0.810604
366	0.895196	0.808191	0.944068	0.72016	0.59855	0.810604
Cohort 1: Antifibrotic group (Wuhan period)
Cohort 2: Control group
Notes
10 patients in Cohort 1 were excluded from results because they had the outcome prior to the time window.
