# Supplementary material for: The effect of antifibrotic agents on acute respiratory failure in COVID-19 patients: a retrospective cohort study from TriNetX US collaborative networks
Source: BMC Pulm Med. 2024 Apr 2;24:160. doi: 10.1186/s12890-024-02947-5 (PMC10986056; doi:10.1186/s12890-024-02947-5)
Supplement: Supplementary file 12 — Supplementary Material 12 [file 12890_2024_2947_MOESM12_ESM.xlsx]

## Sheet: Outcome_1_Result_b_KM_graph
Additional file 12. The raw data for the Kaplan-Meier graph comparing the antifibrotic group (Alpha period) and the control group.
Time (Days)	Cohort 1: Survival Probability	Cohort 1: Survival Probability 95 % CI Lower	Cohort 1: Survival Probability 95 % CI Upper	Cohort 2: Survival Probability	Cohort 2: Survival Probability 95 % CI Lower	Cohort 2: Survival Probability 95 % CI Upper
0	1			1
1	1			1
11	1			0.966667	0.786084	0.995236
16	1			0.933333	0.758859	0.982898
20	1			0.9	0.721193	0.966607
29	1			0.866667	0.682769	0.947751
31	1			0.866667	0.682769	0.947751
42	1			0.866667
51	1			0.832	0.642287	0.926438
84	1			0.832
141	1			0.832	0.642287	0.926438
161	1			0.795826	0.600391	0.902822
176	0.961538	0.756944	0.994491	0.795826
224	0.961538			0.795826	0.600391	0.902822
225	0.961538			0.795826	0.600391	0.902822
295	0.961538			0.795826	0.600391	0.902822
349	0.923077	0.72603	0.980188	0.795826
366	0.923077	0.72603	0.980188	0.795826	0.600391	0.902822
Cohort 1: Antifibrotic group (Alpha period)
Cohort 2: Control group
Notes
10 patients in Cohort 1 were excluded from results because they had the outcome prior to the time window.
