# Supplementary material for: The effect of antifibrotic agents on acute respiratory failure in COVID-19 patients: a retrospective cohort study from TriNetX US collaborative networks
Source: BMC Pulm Med. 2024 Apr 2;24:160. doi: 10.1186/s12890-024-02947-5 (PMC10986056; doi:10.1186/s12890-024-02947-5)
Supplement: Supplementary file 13 — Supplementary Material 13 [file 12890_2024_2947_MOESM13_ESM.xlsx]

## Sheet: Outcome_1_Result_b_KM_graph
Additional file 13. The raw data for the Kaplan-Meier graph comparing the antifibrotic group (Delta period) and the control group.
Time (Days)	Cohort 1: Survival Probability	Cohort 1: Survival Probability 95 % CI Lower	Cohort 1: Survival Probability 95 % CI Upper	Cohort 2: Survival Probability	Cohort 2: Survival Probability 95 % CI Lower	Cohort 2: Survival Probability 95 % CI Upper
0	1			1
3	1			1
4	1			1
10	1			1
12	1			1
13	1			0.976744	0.846155	0.996691
17	1			0.976744	0.846155	0.996691
19	0.979167	0.861169	0.997039	0.952921	0.824563	0.988017
21	0.979167			0.952921	0.824563	0.988017
23	0.979167			0.928487	0.794314	0.976376
25	0.979167			0.87962	0.734501	0.948078
56	0.979167			0.87962	0.734501	0.948078
66	0.979167			0.87962	0.734501	0.948078
98	0.958333	0.843505	0.989413	0.87962
107	0.958333			0.87962	0.734501	0.948078
141	0.958333			0.87962	0.734501	0.948078
159	0.958333			0.852131	0.699397	0.93089
162	0.9375	0.818612	0.979404	0.852131
211	0.9375			0.852131	0.699397	0.93089
288	0.916667	0.793021	0.96788	0.852131
366	0.916667	0.793021	0.96788	0.852131	0.699397	0.93089
Cohort 1: Antifibrotic group (Delta period)
Cohort 2: Control group
Notes
10 patients in Cohort 2 were excluded from results because they had the outcome prior to the time window.
