# Supplementary material for: The effect of antifibrotic agents on acute respiratory failure in COVID-19 patients: a retrospective cohort study from TriNetX US collaborative networks
Source: BMC Pulm Med. 2024 Apr 2;24:160. doi: 10.1186/s12890-024-02947-5 (PMC10986056; doi:10.1186/s12890-024-02947-5)
Supplement: Supplementary file 14 — Supplementary Material 14 [file 12890_2024_2947_MOESM14_ESM.xlsx]

## Sheet: Outcome_1_Result_b_KM_graph
Additional file 14. The raw data for the Kaplan-Meier graph comparing the antifibrotic group (Omicron period) and the control group.
Time (Days)	Cohort 1: Survival Probability	Cohort 1: Survival Probability 95 % CI Lower	Cohort 1: Survival Probability 95 % CI Upper	Cohort 2: Survival Probability	Cohort 2: Survival Probability 95 % CI Lower	Cohort 2: Survival Probability 95 % CI Upper
0	0.989474	0.927629	0.99851	1
1	0.989474			0.989011	0.924554	0.998445
2	0.989474			0.989011	0.924554	0.998445
3	0.989474			0.989011	0.924554	0.998445
4	0.989474	0.927629	0.99851	0.977376	0.912491	0.994298
5	0.989474			0.9656	0.897062	0.988783
6	0.989474			0.95353	0.880803	0.982318
9	0.989474			0.94146	0.864947	0.975231
10	0.989474			0.94146	0.864947	0.975231
11	0.989474			0.929072	0.848766	0.967531
12	0.978719	0.917569	0.994636	0.929072
13	0.978719			0.929072	0.848766	0.967531
15	0.978719			0.916517	0.832652	0.959354
16	0.967963	0.903954	0.989555	0.916517
17	0.957208	0.889986	0.983723	0.916517
19	0.946453	0.876122	0.977359	0.916517
20	0.946453			0.916517	0.832652	0.959354
21	0.935698	0.862453	0.97059	0.916517
23	0.935698			0.903424	0.81586	0.950578
26	0.935698	0.862453	0.97059	0.890331	0.799483	0.941486
28	0.924818	0.848741	0.963437	0.890331
29	0.924818			0.877238	0.783444	0.932122
30	0.903057	0.821957	0.94835	0.877238
32	0.903057	0.821957	0.94835	0.877238
35	0.903057			0.863946	0.767344	0.922413
40	0.903057			0.863946	0.767344	0.922413
47	0.903057			0.863946	0.767344	0.922413
49	0.892044	0.808607	0.940418	0.863946
54	0.881032	0.795432	0.932303	0.863946
71	0.881032	0.795432	0.932303	0.863946
72	0.881032			0.863946	0.767344	0.922413
74	0.881032			0.863946	0.767344	0.922413
77	0.881032	0.795432	0.932303	0.863946
81	0.881032	0.795432	0.932303	0.863946
83	0.881032			0.849783	0.750022	0.912006
92	0.86959	0.781697	0.923782	0.849783
93	0.86959	0.781697	0.923782	0.849783
96	0.86959			0.849783	0.750022	0.912006
98	0.857995	0.767894	0.915012	0.849783
116	0.857995	0.767894	0.915012	0.849783
136	0.857995			0.849783	0.750022	0.912006
138	0.846242	0.754013	0.905999	0.849783
155	0.846242			0.849783	0.750022	0.912006
156	0.846242			0.849783	0.750022	0.912006
181	0.846242			0.849783	0.750022	0.912006
202	0.846242			0.849783	0.750022	0.912006
204	0.846242			0.834047	0.730319	0.900522
208	0.846242	0.754013	0.905999	0.834047
215	0.846242			0.81831	0.711117	0.888754
216	0.846242			0.81831	0.711117	0.888754
217	0.846242			0.81831	0.711117	0.888754
218	0.846242	0.754013	0.905999	0.81831
229	0.834153	0.739769	0.896643	0.81831
232	0.834153	0.739769	0.896643	0.81831
244	0.834153	0.739769	0.896643	0.81831
246	0.834153	0.739769	0.896643	0.81831
253	0.834153	0.739769	0.896643	0.81831
259	0.834153	0.739769	0.896643	0.81831
261	0.834153			0.81831	0.711117	0.888754
284	0.834153			0.81831	0.711117	0.888754
285	0.834153			0.81831	0.711117	0.888754
294	0.834153			0.81831	0.711117	0.888754
302	0.834153	0.739769	0.896643	0.81831
303	0.834153			0.81831	0.711117	0.888754
315	0.834153			0.800125	0.688135	0.875438
316	0.834153			0.800125	0.688135	0.875438
317	0.834153	0.739769	0.896643	0.800125
321	0.820478	0.723137	0.886228	0.800125
323	0.820478	0.723137	0.886228	0.800125
336	0.806571	0.706437	0.875494	0.800125
339	0.806571			0.781518	0.665127	0.861544
341	0.806571			0.781518	0.665127	0.861544
343	0.806571			0.781518	0.665127	0.861544
346	0.792665	0.69003	0.864578	0.781518
353	0.792665			0.781518	0.665127	0.861544
365	0.792665			0.781518	0.665127	0.861544
366	0.792665	0.69003	0.864578	0.781518	0.665127	0.861544
Cohort 1: Antifibrotic group (Omicron period)
Cohort 2: Control group
Notes
10 patients in Cohort 2 were excluded from results because they had the outcome prior to the time window.
